# Supplementary material for: Acute Combination of Nitrogen Deprivation and High Irradiance Induces the Simultaneous Accumulation of Astaxanthin and Lutein in Continuous Cultures of the Microalga Chromochloris zofingiensis
Source: Plants (Basel). 2026 Mar 14;15(6):902. doi: 10.3390/plants15060902 (PMC13029703; doi:10.3390/plants15060902)
Supplement: Supplementary file 1 [file plants-15-00902-s001.zip]

Archive with 3 entries (3 files):
- Sup_Figure_S1.tif
- Sup_Figure_S2.tif
- Sup_Table_S1.pdf
